# Supplementary material for: Green Synthesis and Characterization of Konjac Glucomannan-Capped Cerium Nanoparticles for Photocatalytic Degradation of Naphthol Blue Black and Methyl Orange Dyes in Wastewater
Source: Nanomaterials (Basel). 2026 Jun 13;16(12):739. doi: 10.3390/nano16120739 (PMC13306176; doi:10.3390/nano16120739)
Supplement: Supplementary file 1 [file nanomaterials-16-00739-s001.zip]

Archive with 1 entries (1 files):
- nanomaterials-4348460-supplementary.pdf
